# Supplementary material for: An improved predator-prey particle swarm optimization algorithm for Nash equilibrium solution
Source: PLoS One. 2021 Nov 24;16(11):e0260231. doi: 10.1371/journal.pone.0260231 (PMC8612571; doi:10.1371/journal.pone.0260231)
Supplement: S1 Data — (XLSX) [file pone.0260231.s001.xlsx]

## Sheet: Sheet1
1	0	0	0	0
4	1	5	3	2
65535	65535	65535	65535	65535
6	2	10	0	0
4	9	8	0	0
1	15	12	0	0
11	14	3	0	0
13	7	5	0	0
65535	65535	65535	65535	65535
14	11	12	0	0
9	13	15	0	0
5	10	1	0	0
4	8	3	0	0
7	6	2	0	0
65535	65535	65535	65535	65535
8	3	4	0	0
12	14	11	0	0
6	7	2	0	0
10	5	1	0	0
15	9	13	0	0
65535	65535	65535	65535	65535
2	0	0	0	0
2	1	4	3	5
65535	65535	65535	65535	65535
2	12	4	0	0
7	8	6	0	0
3	13	14	0	0
10	9	1	0	0
15	11	5	0	0
65535	65535	65535	65535	65535
5	7	11	0	0
13	6	12	0	0
9	2	3	0	0
15	8	4	0	0
1	10	14	0	0
65535	65535	65535	65535	65535
12	6	13	0	0
5	11	7	0	0
15	4	8	0	0
3	9	2	0	0
14	10	1	0	0
65535	65535	65535	65535	65535
3	0	0	0	0
3	1	2	5	4
65535	65535	65535	65535	65535
4	8	6	0	0
2	12	15	0	0
5	11	7	0	0
1	14	9	0	0
10	13	3	0	0
65535	65535	65535	65535	65535
12	6	5	0	0
14	10	1	0	0
9	3	2	0	0
4	8	15	0	0
11	13	7	0	0
65535	65535	65535	65535	65535
9	2	3	0	0
12	6	5	0	0
1	10	14	0	0
7	13	11	0	0
4	15	8	0	0
65535	65535	65535	65535	65535
4	0	0	0	0
5	1	2	4	3
65535	65535	65535	65535	65535
12	8	2	0	0
14	1	9	0	0
11	5	4	0	0
6	15	7	0	0
3	13	10	0	0
65535	65535	65535	65535	65535
8	12	4	0	0
11	13	7	0	0
9	3	2	0	0
6	5	15	0	0
1	10	14	0	0
65535	65535	65535	65535	65535
14	1	10	0	0
8	4	12	0	0
13	7	11	0	0
5	15	6	0	0
9	2	3	0	0
65535	65535	65535	65535	65535
