# Supplementary material for: An improved predator-prey particle swarm optimization algorithm for Nash equilibrium solution
Source: PLoS One. 2021 Nov 24;16(11):e0260231. doi: 10.1371/journal.pone.0260231 (PMC8612571; doi:10.1371/journal.pone.0260231)
Supplement: S2 Data — (XLSX) [file pone.0260231.s002.xlsx]

## Sheet: Sheet1
109.346	163.334	0
288.5	204.667	0
7.51185	230.517	0
266.902	107.234	0
148.327	222.969	0
270.45	279.215	0
169.651	289.531	0
212.001	171.783	0
191.833	112.252	0
216.838	226.685	0
43.5989	192.36	0
136.489	26.2961	0
92.5208	261.564	0
38.647	89.3552	0
98.4532	91.9542	0
