# Supplementary material for: An improved predator-prey particle swarm optimization algorithm for Nash equilibrium solution
Source: PLoS One. 2021 Nov 24;16(11):e0260231. doi: 10.1371/journal.pone.0260231 (PMC8612571; doi:10.1371/journal.pone.0260231)
Supplement: S3 Data — (XLSX) [file pone.0260231.s003.xlsx]

## Sheet: Sheet1
0.855641	0.658746	0.474245	0.329175
0.835542	0.592485	0.509418	0.326287
0.818752	0.679832	0.56586	0.344118
0.818417	0.636439	0.456383	0.303766
0.855641	0.633015	0.453841	0.301865
0.835542	0.648941	0.305258	0.305258
0.855641	0.710798	0.488034	0.342782
0.818417	0.625183	0.625183	0.399578
0.818417	0.629982	0.454311	0.315003
0.835542	0.643714	0.46522	0.46522
0.818752	0.704359	0.505266	0.336293
0.772437	0.600051	0.515874	0.330194
0.818752	0.679779	0.565805	0.441839
0.772437	0.589875	0.491016	0.342039
0.772437	0.772437	0.663791	0.326765
