# Supplementary material for: An improved predator-prey particle swarm optimization algorithm for Nash equilibrium solution
Source: PLoS One. 2021 Nov 24;16(11):e0260231. doi: 10.1371/journal.pone.0260231 (PMC8612571; doi:10.1371/journal.pone.0260231)
Supplement: S4 Data — (XLSX) [file pone.0260231.s004.xlsx]

## Sheet: Sheet1
0.8	0.9	0.7	0.8	0.9	1	0.9	0.9	0.8	1	0.8	0.7	0.8	0.7	0.7
0.0859972
0.191792
0.514751
0.460394
0.633851
0.345356
0.949828
0.869262
0.572445
0.113747
0.217043
0.916486
0.710183
0.857976
