# Supplementary material for: An improved predator-prey particle swarm optimization algorithm for Nash equilibrium solution
Source: PLoS One. 2021 Nov 24;16(11):e0260231. doi: 10.1371/journal.pone.0260231 (PMC8612571; doi:10.1371/journal.pone.0260231)
Supplement: S5 Data — (XLSX) [file pone.0260231.s005.xlsx]

## Sheet: Sheet1
209.981	209.981	0
194.969	194.969	0
201.813	201.813	0
190.708	190.708	0
191.499	191.499	0
191.38	191.38	0
193.07	193.07	0
194.939	194.939	0
207.942	207.942	0
198.891	198.891	0
192.807	192.807	0
199.017	199.017	0
199.897	199.897	0
203.533	203.533	0
197.892	197.892	0
