# Supplementary material for: An improved predator-prey particle swarm optimization algorithm for Nash equilibrium solution
Source: PLoS One. 2021 Nov 24;16(11):e0260231. doi: 10.1371/journal.pone.0260231 (PMC8612571; doi:10.1371/journal.pone.0260231)
Supplement: S6 Data — (XLSX) [file pone.0260231.s006.xlsx]

## Sheet: Sheet1
4.86224	6.80701	9.32953	13.0404
-8.27263	-7.00662	-3.63595	2.28551
23.9526	23.1872	21.0165	17.3435
7.40739	9.17395	13.7446	21.9145
5.29685	6.492	9.66317	15.4459
14.7969	17.0712	20.2793	22.9983
22.4463	24.686	26.3528	27.4193
7.14754	9.45638	14.2059	18.5772
