# Supplementary material for: An improved predator-prey particle swarm optimization algorithm for Nash equilibrium solution
Source: PLoS One. 2021 Nov 24;16(11):e0260231. doi: 10.1371/journal.pone.0260231 (PMC8612571; doi:10.1371/journal.pone.0260231)
Supplement: S7 Data — (XLSX) [file pone.0260231.s007.xlsx]

## Sheet: Sheet1
1.12871	1.8716	2.49621	2.96585	8.46236
1.14952	1.88693	2.84968	3.7666	9.65274
10.1566	7.82667	5.49632	2.98857	9.41143
10.199	8.09497	6.16969	4.32498	8.07502
0	0.10403	18.0199	0.635781	0
0.765738	7.94205	0.560714	9.67147	0
0	21.5067	19.2865	22.165	0
