# Supplementary material for: An improved predator-prey particle swarm optimization algorithm for Nash equilibrium solution
Source: PLoS One. 2021 Nov 24;16(11):e0260231. doi: 10.1371/journal.pone.0260231 (PMC8612571; doi:10.1371/journal.pone.0260231)
Supplement: S8 Data — (XLSX) [file pone.0260231.s008.xlsx]

## Sheet: Sheet1
1	0	0	0	0
4	5	1	3	2
65535	65535	65535	65535	65535
12	14	15	0	0
8	4	9	0	0
2	6	10	0	0
11	3	1	0	0
7	13	5	0	0
65535	65535	65535	65535	65535
1	6	5	0	0
9	13	4	0	0
11	10	14	0	0
15	8	12	0	0
2	7	3	0	0
65535	65535	65535	65535	65535
15	8	12	0	0
3	7	2	0	0
5	1	6	0	0
10	14	11	0	0
9	4	13	0	0
65535	65535	65535	65535	65535
2	0	0	0	0
5	3	2	4	1
65535	65535	65535	65535	65535
6	14	2	0	0
3	7	13	0	0
8	12	4	0	0
11	5	15	0	0
1	9	10	0	0
65535	65535	65535	65535	65535
7	12	13	0	0
14	1	10	0	0
11	6	5	0	0
15	4	8	0	0
3	2	9	0	0
65535	65535	65535	65535	65535
3	9	3	0	0
6	11	5	0	0
14	14	10	0	0
8	4	15	0	0
13	7	12	0	0
65535	65535	65535	65535	65535
3	0	0	0	0
4	2	1	5	3
65535	65535	65535	65535	65535
3	10	13	0	0
8	7	6	0	0
12	15	2	0	0
11	5	4	0	0
1	14	9	0	0
65535	65535	65535	65535	65535
13	11	5	0	0
14	10	1	0	0
2	3	9	0	0
6	7	12	0	0
8	15	4	0	0
65535	65535	65535	65535	65535
6	12	7	0	0
1	1	10	0	0
5	5	11	0	0
4	15	8	0	0
9	2	2	0	0
65535	65535	65535	65535	65535
4	0	0	0	0
3	5	1	4	2
65535	65535	65535	65535	65535
15	12	2	0	0
1	14	9	0	0
3	13	10	0	0
4	11	5	0	0
6	7	8	0	0
65535	65535	65535	65535	65535
6	12	5	0	0
3	9	2	0	0
14	1	10	0	0
15	8	4	0	0
11	13	7	0	0
65535	65535	65535	65535	65535
14	1	10	0	0
11	13	7	0	0
6	12	12	0	0
8	15	4	0	0
9	3	3	0	0
65535	65535	65535	65535	65535
