# Supplementary material for: An improved predator-prey particle swarm optimization algorithm for Nash equilibrium solution
Source: PLoS One. 2021 Nov 24;16(11):e0260231. doi: 10.1371/journal.pone.0260231 (PMC8612571; doi:10.1371/journal.pone.0260231)
Supplement: S10 Data — (XLSX) [file pone.0260231.s010.xlsx]

## Sheet: Sheet1
4.71885	6.43105	9.17864	11.9285
-8.50773	-7.32841	-3.58898	1.77437
23.9526	22.9522	20.7213	17.0051
6.93713	8.29541	13.5434	20.5538
4.94962	5.85043	9.52419	14.4296
14.5308	16.8812	19.7114	22.2088
22.4459	24.6835	26.3528	27.4195
6.61564	9.07886	13.0699	16.9982
