# Supplementary material for: An improved predator-prey particle swarm optimization algorithm for Nash equilibrium solution
Source: PLoS One. 2021 Nov 24;16(11):e0260231. doi: 10.1371/journal.pone.0260231 (PMC8612571; doi:10.1371/journal.pone.0260231)
Supplement: S11 Data — (XLSX) [file pone.0260231.s011.xlsx]

## Sheet: Sheet1
1.12871	1.74599	2.59104	3.03048	8.49623
1.13432	2.01746	2.90467	3.86892	9.92536
9.96397	7.77449	5.27937	3.05811	9.34189
10.1629	7.90423	5.86959	4.30893	8.09107
0	3.96952	1.21234	0.19312	0
0.765738	1.88252	10.8473	7.2513	0
0	40.7261	27.3881	23.9362	0
