# Supplementary material for: An improved predator-prey particle swarm optimization algorithm for Nash equilibrium solution
Source: PLoS One. 2021 Nov 24;16(11):e0260231. doi: 10.1371/journal.pone.0260231 (PMC8612571; doi:10.1371/journal.pone.0260231)
Supplement: S12 Data — (XLSX) [file pone.0260231.s012.xlsx]

## Sheet: Sheet1
1	0	0	0	0
2	3	1	4	5
65535	65535	65535	65535	65535
5	1	10	0	0
4	9	8	0	0
14	6	11	0	0
3	2	7	0	0
13	12	15	0	0
65535	65535	65535	65535	65535
11	1	3	0	0
14	15	12	0	0
10	2	6	0	0
8	9	4	0	0
7	13	5	0	0
65535	65535	65535	65535	65535
14	12	15	0	0
6	10	2	0	0
3	1	11	0	0
4	8	9	0	0
7	5	13	0	0
65535	65535	65535	65535	65535
2	0	0	0	0
4	5	3	2	1
65535	65535	65535	65535	65535
11	5	6	0	0
7	12	13	0	0
1	14	10	0	0
15	4	8	0	0
9	2	3	0	0
65535	65535	65535	65535	65535
11	5	15	0	0
8	12	4	0	0
6	14	2	0	0
3	7	13	0	0
10	1	9	0	0
65535	65535	65535	65535	65535
3	7	13	0	0
1	9	10	0	0
2	14	6	0	0
8	4	4	0	0
15	5	11	0	0
65535	65535	65535	65535	65535
3	0	0	0	0
1	4	3	5	2
65535	65535	65535	65535	65535
8	4	15	0	0
14	10	1	0	0
5	13	11	0	0
2	9	3	0	0
7	12	6	0	0
65535	65535	65535	65535	65535
7	8	6	0	0
9	14	1	0	0
15	2	12	0	0
4	11	5	0	0
3	10	13	0	0
65535	65535	65535	65535	65535
7	6	8	0	0
5	5	11	0	0
15	12	12	0	0
10	13	3	0	0
9	1	14	0	0
65535	65535	65535	65535	65535
4	0	0	0	0
2	5	3	1	4
65535	65535	65535	65535	65535
1	10	14	0	0
5	6	12	0	0
3	2	9	0	0
8	4	15	0	0
11	13	7	0	0
65535	65535	65535	65535	65535
6	7	8	0	0
9	1	14	0	0
11	5	4	0	0
12	2	15	0	0
10	13	3	0	0
65535	65535	65535	65535	65535
14	1	9	0	0
0	3	10	0	0
11	0	4	0	0
7	6	8	0	0
15	2	12	0	0
65535	65535	65535	65535	65535
