# Supplementary material for: An improved predator-prey particle swarm optimization algorithm for Nash equilibrium solution
Source: PLoS One. 2021 Nov 24;16(11):e0260231. doi: 10.1371/journal.pone.0260231 (PMC8612571; doi:10.1371/journal.pone.0260231)
Supplement: S14 Data — (XLSX) [file pone.0260231.s014.xlsx]

## Sheet: Sheet1
1	0	0	0	0
2	1	5	3	4
65535	65535	65535	65535	65535
7	11	14	0	0
8	9	4	0	0
15	12	13	0	0
2	3	6	0	0
5	10	1	0	0
65535	65535	65535	65535	65535
1	7	5	0	0
14	15	12	0	0
6	10	2	0	0
4	9	8	0	0
3	11	13	0	0
65535	65535	65535	65535	65535
15	12	14	0	0
5	1	7	0	0
13	11	3	0	0
6	2	10	0	0
4	8	9	0	0
65535	65535	65535	65535	65535
2	0	0	0	0
5	3	1	2	4
65535	65535	65535	65535	65535
4	8	15	0	0
1	10	14	0	0
11	5	13	0	0
3	9	2	0	0
7	12	6	0	0
65535	65535	65535	65535	65535
11	5	15	0	0
9	1	10	0	0
2	14	8	0	0
13	3	7	0	0
4	12	6	0	0
65535	65535	65535	65535	65535
12	6	4	0	0
2	14	8	0	0
11	5	5	0	0
1	9	10	0	0
3	7	13	0	0
65535	65535	65535	65535	65535
3	0	0	0	0
4	1	5	2	3
65535	65535	65535	65535	65535
14	10	1	0	0
3	2	9	0	0
5	12	6	0	0
7	11	13	0	0
8	15	4	0	0
65535	65535	65535	65535	65535
15	12	2	0	0
9	1	10	0	0
6	8	7	0	0
4	11	5	0	0
14	3	13	0	0
65535	65535	65535	65535	65535
5	11	4	0	0
2	12	15	0	0
13	3	14	0	0
9	10	1	0	0
6	7	6	0	0
65535	65535	65535	65535	65535
4	0	0	0	0
4	2	5	1	3
65535	65535	65535	65535	65535
14	10	1	0	0
5	11	13	0	0
6	8	15	0	0
3	9	2	0	0
12	7	4	0	0
65535	65535	65535	65535	65535
8	12	2	0	0
9	14	1	0	0
7	6	15	0	0
4	11	5	0	0
13	3	10	0	0
65535	65535	65535	65535	65535
5	11	4	0	0
1	14	9	0	0
3	3	13	0	0
12	8	2	0	0
7	15	15	0	0
65535	65535	65535	65535	65535
