# Supplementary material for: An improved predator-prey particle swarm optimization algorithm for Nash equilibrium solution
Source: PLoS One. 2021 Nov 24;16(11):e0260231. doi: 10.1371/journal.pone.0260231 (PMC8612571; doi:10.1371/journal.pone.0260231)
Supplement: S15 Data — (XLSX) [file pone.0260231.s015.xlsx]

## Sheet: Sheet1
50050	50050	0
50150	50050	0
50250	50050	0
50350	50050	0
50000	50100	0
50100	50100	0
50200	50100	0
50300	50100	0
50400	50100	0
50050	50150	0
50150	50150	0
50250	50150	0
50350	50150	0
50100	50200	0
50300	50200	0
