# Supplementary material for: An improved predator-prey particle swarm optimization algorithm for Nash equilibrium solution
Source: PLoS One. 2021 Nov 24;16(11):e0260231. doi: 10.1371/journal.pone.0260231 (PMC8612571; doi:10.1371/journal.pone.0260231)
Supplement: S17 Data — (XLSX) [file pone.0260231.s017.xlsx]

## Sheet: Sheet1
1	0.7	0.7	0.7	1	0.8	0.8	0.8	0.8	0.9	0.9	0.9	0.7	1	0.7
0.784845
0.635795
0.810779
0.540213
0.519982
0.70096
0.802625
0.576106
0.0700614
0.380983
0.749877
0.73742
0.919382
0.919539
