# Supplementary material for: An improved predator-prey particle swarm optimization algorithm for Nash equilibrium solution
Source: PLoS One. 2021 Nov 24;16(11):e0260231. doi: 10.1371/journal.pone.0260231 (PMC8612571; doi:10.1371/journal.pone.0260231)
Supplement: S18 Data — (XLSX) [file pone.0260231.s018.xlsx]

## Sheet: Sheet1
217.085	217.085	217.085
210.866	210.866	210.866
211.48	211.48	211.48
203.4	203.4	203.4
201.861	201.861	201.861
201.847	201.847	201.847
204.664	204.664	204.664
202.845	202.845	202.845
219.327	219.327	219.327
216.983	216.983	216.983
206.095	206.095	206.095
205.495	205.495	205.495
211.05	211.05	211.05
219.69	219.69	219.69
200.997	200.997	200.997
